# Supplementary material for: AutoScore: A Machine Learning–Based Automatic Clinical Score Generator and Its Application to Mortality Prediction Using Electronic Health Records
Source: JMIR Med Inform. 2020 Oct 21;8(10):e21798. doi: 10.2196/21798 (PMC7641783; doi:10.2196/21798)
Supplement: Multimedia Appendix 1 [file medinform_v8i10e21798_app1.zip]

Archive with 42 entries (36 files):
- AutoScore/
- AutoScore/data/
- AutoScore/data/Rdata.rdb
- AutoScore/data/Rdata.rds
- AutoScore/data/Rdata.rdx
- AutoScore/DESCRIPTION
- AutoScore/help/
- AutoScore/help/aliases.rds
- AutoScore/help/AnIndex
- AutoScore/help/AutoScore.rdb
- AutoScore/help/AutoScore.rdx
- AutoScore/help/paths.rds
- AutoScore/html/
- AutoScore/html/00Index.html
- AutoScore/html/AutoScore-package.html
- AutoScore/html/AutoScore_fine_tuning.html
- AutoScore/html/AutoScore_insample.html
- AutoScore/html/AutoScore_outofsample.html
- AutoScore/html/AutoScore_parsimony.html
- AutoScore/html/AutoScore_rank.html
- AutoScore/html/AutoScore_testing.html
- AutoScore/html/AutoScore_weighting.html
- AutoScore/html/Descriptive.html
- AutoScore/html/MultiVariable.html
- AutoScore/html/Preprocess.html
- AutoScore/html/R.css
- AutoScore/html/UniVariable.html
- AutoScore/INDEX
- AutoScore/MD5
- AutoScore/Meta/
- AutoScore/Meta/data.rds
- AutoScore/Meta/features.rds
- AutoScore/Meta/hsearch.rds
- AutoScore/Meta/links.rds
- AutoScore/Meta/nsInfo.rds
- AutoScore/Meta/package.rds
- AutoScore/Meta/Rd.rds
- AutoScore/NAMESPACE
- AutoScore/R/
- AutoScore/R/AutoScore
- AutoScore/R/AutoScore.rdb
- AutoScore/R/AutoScore.rdx
