# Supplementary material for: AutoScore: A Machine Learning–Based Automatic Clinical Score Generator and Its Application to Mortality Prediction Using Electronic Health Records
Source: JMIR Med Inform. 2020 Oct 21;8(10):e21798. doi: 10.2196/21798 (PMC7641783; doi:10.2196/21798)
Supplement: Multimedia Appendix 1 [file medinform_v8i10e21798_app1.zip › AutoScore/DESCRIPTION]

Package: AutoScore
Type: Package
Title: A Machine Learning-Based Automatic Clinical Score Generator
Version: 0.1
Date: 2020-06-26
Author: Xie Feng<xief@u.duke.nus.edu>,Justin, Liu Nan<liu.nan@duke-nus.edu.sg>
Maintainer: Xie Feng<xief@u.duke.nus.edu>
Description: AutoScore, a novel framework to automate the development of a clinical scoring model for predefined outcomes. AutoScore consists of six modules: variable ranking with machine learning, variable transformation, score derivation, model selection, domain knowledge-based score fine-tuning, and performance evaluation.The details are described in the manuscript<http://dx.doi.org/10.2196/21798>. USers or clinicians could seamlessly generate generate parsimonious sparse-score risk models (i.e., risk scores), which can be easily implemented and validated in clinical practice.Also, it enables users to quickly build simple and transparent clinical scores. We hope to see its application in various medical case studies.
License: GPL (>= 2)
Encoding: UTF-8
LazyData: true
RoxygenNote: 7.0.2
Imports: tableone, pROC, randomForest, ggplot2, caret
Built: R 3.5.1; ; 2020-07-28 04:20:42 UTC; windows
