# Supplementary material for: AutoScore: A Machine Learning–Based Automatic Clinical Score Generator and Its Application to Mortality Prediction Using Electronic Health Records
Source: JMIR Med Inform. 2020 Oct 21;8(10):e21798. doi: 10.2196/21798 (PMC7641783; doi:10.2196/21798)
Supplement: Multimedia Appendix 1 [file medinform_v8i10e21798_app1.zip › AutoScore/help/AnIndex]

AutoScore-package	AutoScore-package
AutoScore_fine_tuning	AutoScore_fine_tuning
AutoScore_insample	AutoScore_insample
AutoScore_outofsample	AutoScore_outofsample
AutoScore_parsimony	AutoScore_parsimony
AutoScore_rank	AutoScore_rank
AutoScore_testing	AutoScore_testing
AutoScore_weighting	AutoScore_weighting
Descriptive	Descriptive
MultiVariable	MultiVariable
Preprocess	Preprocess
UniVariable	UniVariable
