# Supplementary material for: AutoScore: A Machine Learning–Based Automatic Clinical Score Generator and Its Application to Mortality Prediction Using Electronic Health Records
Source: JMIR Med Inform. 2020 Oct 21;8(10):e21798. doi: 10.2196/21798 (PMC7641783; doi:10.2196/21798)
Supplement: Multimedia Appendix 1 [file medinform_v8i10e21798_app1.zip › AutoScore/INDEX]

AutoScore-package       A Machine Learning-Based Automatic Clinical
                        Score Generator
AutoScore_fine_tuning   Pepline function: STEP (4): Fine-tune the
                        score(AutoScore Module 5)
AutoScore_insample      Direct Automatic Clinical Score Generation
                        (using in-sample validation)
AutoScore_outofsample   Direct Automatic Clinical Score Generation
                        (using out-of-sample validation)
AutoScore_parsimony     Pepline function: STEP (2):Select the best
                        model with parsimony plot (AutoScore Modules
                        2+3+4)
AutoScore_rank          Pepline function: STEP (1):Genrate variable
                        ranking List by machine learning (AutoScore
                        Module 1)
AutoScore_testing       Pepline function: STEP (5): Final score
                        evaluation (AutoScore Module 6)
AutoScore_weighting     Pepline function: STEP (3): Generate initial
                        score with Final Variable list (Rerun AutoScore
                        Module 2+3)
Descriptive             Descriptive
MultiVariable           Generate tables for Multivariable Analysis
Preprocess              Preprocess Dataset
UniVariable             Univariable Analysis
