# Supplementary material for: AutoScore: A Machine Learning–Based Automatic Clinical Score Generator and Its Application to Mortality Prediction Using Electronic Health Records
Source: JMIR Med Inform. 2020 Oct 21;8(10):e21798. doi: 10.2196/21798 (PMC7641783; doi:10.2196/21798)
Supplement: Multimedia Appendix 1 [file medinform_v8i10e21798_app1.zip › AutoScore/MD5]

c2c39684f3ddc91cc9ff892646b878ac *DESCRIPTION
d10127a0c726af91509b091524d412d2 *INDEX
7ace2fdbde8e31c5a8a474b25f9fd693 *Meta/Rd.rds
74159c5a549feb11a6f5e4de7e82caa2 *Meta/data.rds
429724b30f0322e2d56778dd130867d3 *Meta/features.rds
c539ca33ffd0038f3a3ad1003282d871 *Meta/hsearch.rds
3dbc534c6564616982c1539aa8389ef7 *Meta/links.rds
e7d8a1bb835d672f3f77e3e2507774e3 *Meta/nsInfo.rds
7c6477e916e473bca4ada5768bc9edaf *Meta/package.rds
8b54e5a89fbda3af5e077053d40bec76 *NAMESPACE
ebf0fc819595d631b8bf280c4b049940 *R/AutoScore
487211168ad35af043b97ec0fd82319e *R/AutoScore.rdb
ef3d72a3eba455681639405d9eb8c4b2 *R/AutoScore.rdx
fc91dbcda74053b3ef64083da0f9a179 *data/Rdata.rdb
10912d2f3051d05cfae61df906f7a5ec *data/Rdata.rds
031c8212ee28771f0ba0693bb71a0f13 *data/Rdata.rdx
8d96126c82d25f5de005fc4df30f5947 *help/AnIndex
3232b8870fb57e8bf9cfa752df3248c9 *help/AutoScore.rdb
7e06d6adcd9c528d4b48257e615eb336 *help/AutoScore.rdx
48ed7f72630166f6dfab5b00c8abf265 *help/aliases.rds
1a3f4d73e82e1b4e50c53c7cdda1d813 *help/paths.rds
868cec66b000808627c10c632073ccc2 *html/00Index.html
603a296bf8ddee3c0f305d55943c9529 *html/AutoScore-package.html
19658dba8558981760cfc09d6c841209 *html/AutoScore_fine_tuning.html
157124a5e76bb85ec0968f1c9e9e856e *html/AutoScore_insample.html
b3685193862d606f7d3cfa3885955c5e *html/AutoScore_outofsample.html
faa5d996bd142f1e8677335f4fb2d64f *html/AutoScore_parsimony.html
678cb69837a377e05cc5a1202989deb3 *html/AutoScore_rank.html
7a59a569b5293bbd573772ad427ff43a *html/AutoScore_testing.html
48292512d3e2ab3b0facc8472489619d *html/AutoScore_weighting.html
e78c0352284c24e93d1fc49800bb9e0e *html/Descriptive.html
2fee4c35f7f0e2d0b52983e01fc1460f *html/MultiVariable.html
b8b58cfd9671bb8484d0c5eb5df16abc *html/Preprocess.html
b6763e6916890c631fdc3f2643803b1a *html/R.css
988b15b0d55f2e41b74efb619dffab4d *html/UniVariable.html
