# Supplementary material for: AutoScore: A Machine Learning–Based Automatic Clinical Score Generator and Its Application to Mortality Prediction Using Electronic Health Records
Source: JMIR Med Inform. 2020 Oct 21;8(10):e21798. doi: 10.2196/21798 (PMC7641783; doi:10.2196/21798)
Supplement: Multimedia Appendix 2 [file medinform_v8i10e21798_app2.zip]

Archive with 27 entries (21 files):
- AutoScore/
- AutoScore/build/
- AutoScore/build/partial.rdb
- AutoScore/data/
- AutoScore/data/Sample_Data.rda
- AutoScore/DESCRIPTION
- AutoScore/man/
- AutoScore/man/AutoScore-package.Rd
- AutoScore/man/AutoScore_fine_tuning.Rd
- AutoScore/man/AutoScore_insample.Rd
- AutoScore/man/AutoScore_outofsample.Rd
- AutoScore/man/AutoScore_parsimony.Rd
- AutoScore/man/AutoScore_rank.Rd
- AutoScore/man/AutoScore_testing.Rd
- AutoScore/man/AutoScore_weighting.Rd
- AutoScore/man/Descriptive.Rd
- AutoScore/man/MultiVariable.Rd
- AutoScore/man/Preprocess.Rd
- AutoScore/man/UniVariable.Rd
- AutoScore/NAMESPACE
- AutoScore/R/
- AutoScore/README.md
- AutoScore/R/built-in function.R
- AutoScore/R/direct_function.R
- AutoScore/R/peplines_function.R
- AutoScore/tests/
- AutoScore/tests/Guidebook1.2.R
