# Supplementary material for: AutoScore: A Machine Learning–Based Automatic Clinical Score Generator and Its Application to Mortality Prediction Using Electronic Health Records
Source: JMIR Med Inform. 2020 Oct 21;8(10):e21798. doi: 10.2196/21798 (PMC7641783; doi:10.2196/21798)
Supplement: Multimedia Appendix 2 [file medinform_v8i10e21798_app2.zip › AutoScore/man/Descriptive.Rd]

% Generated by roxygen2: do not edit by hand
% Please edit documentation in R/main.R
\name{Descriptive}
\alias{Descriptive}
\title{Descriptive}
\usage{
Descriptive(x)
}
\arguments{
\item{x}{dataset after preprocessing}
}
\value{
print Descriptive table for your data, straified by your label(outcome)
}
\description{
Table one
}
\examples{
Descriptive(data)
}
