# Supplementary material for: AutoScore: A Machine Learning–Based Automatic Clinical Score Generator and Its Application to Mortality Prediction Using Electronic Health Records
Source: JMIR Med Inform. 2020 Oct 21;8(10):e21798. doi: 10.2196/21798 (PMC7641783; doi:10.2196/21798)
Supplement: Multimedia Appendix 2 [file medinform_v8i10e21798_app2.zip › AutoScore/man/MultiVariable.Rd]

% Generated by roxygen2: do not edit by hand
% Please edit documentation in R/main.R
\name{MultiVariable}
\alias{MultiVariable}
\title{Generate tables for Multivariable Analysis}
\description{
    Generate tables for Multivariable Analysis}
\usage{
MultiVariable(data)
}
\arguments{
\item{data}{standard data frame}
}
\value{
Dataframe of results of multivariable analysis
}

\examples{
MultiVariable(data)
}
