# Supplementary material for: AutoScore: A Machine Learning–Based Automatic Clinical Score Generator and Its Application to Mortality Prediction Using Electronic Health Records
Source: JMIR Med Inform. 2020 Oct 21;8(10):e21798. doi: 10.2196/21798 (PMC7641783; doi:10.2196/21798)
Supplement: Multimedia Appendix 2 [file medinform_v8i10e21798_app2.zip › AutoScore/man/Preprocess.Rd]

% Generated by roxygen2: do not edit by hand
% Please edit documentation in R/main.R
\name{Preprocess}
\alias{Preprocess}
\title{Preprocess Dataset}
\usage{
Preprocess(data, outcome)
}
\arguments{
\item{data}{The data which will be the source for the dataset}

\item{outcome}{The column within the dataset that determines the outcome}
}
\value{
The preprocessed dataset
}
\description{
Preprocess Dataset
}
\examples{
data <- Preprocess(testdf1_mimic, outcome = "label")
}
